# Supplementary material for: Association of different intensities of physical activity in children with parental support
Source: Front Psychol. 2025 Jul 21;16:1600667. doi: 10.3389/fpsyg.2025.1600667 (PMC12319029; doi:10.3389/fpsyg.2025.1600667)
Supplement: Supplementary file 1 [file Data_Sheet_1.zip]

Archive with 5 entries (4 files):
- Data & Consent Form/
- Data & Consent Form/Consent Form.docx
- Data & Consent Form/Data analysis.spv
- Data & Consent Form/Raw data.sav
- Data & Consent Form/Valid data.sav
